# Supplementary material for: Dark-Channel Enhanced-Compensation Net: An end-to-end inner-reflection compensation method for immersive projection system
Source: PLoS One. 2022 Nov 9;17(11):e0274968. doi: 10.1371/journal.pone.0274968 (PMC9645614; doi:10.1371/journal.pone.0274968)
Supplement: S1 Data — (ZIP) [file pone.0274968.s001.zip]

Archive with 4 entries (3 files):
- DECNet DataSet/
- DECNet DataSet/readme.txt
- DECNet DataSet/TestSet.zip
- DECNet DataSet/TrainSet.zip
